# Supplementary material for: Low vision services in sub-Saharan Africa: a systematic review
Source: Front Health Serv. 2026 Jun 3;6:1839924. doi: 10.3389/frhs.2026.1839924 (PMC13272409; doi:10.3389/frhs.2026.1839924)
Supplement: Supplementary File S1 — Search terms. [file Supplementaryfile1.csv]

Covidence #	Authors	Published Year	Title	Notes
#15	PK Agarwal; R Bowman; P Courtright	2010	Child eye health tertiary facilities in Africa	Exclusion reason: Irrelevant;
#25	JL Ajige; N Muhammad; A Hassan-Wali	2022	Childhood Blindness and Visual Impairment in a Local Government Area in North-Central Nigeria: A Key Informant Survey	Exclusion reason: Irrelevant;
#27	Akinsola, F. B.; Ajaiyeoba, A. I.	2002	Assessment of educational services available to blind and low vision school children in Lagos, Nigeria	Exclusion reason: No full text;
#41	DE Ashioya; PC Clarke-Farr	2021	Profile of vision function amongst learners with low vision attending inclusive schools in Kakamega County, Kenya	Exclusion reason: Irrelevant;
#61	KK Berthe	2025	Causes of Visual Impairment and Blindness in Children Aged 0 to 15 Years Old at the Application Center for the Specialized Studies Diploma in Ophthalmology …	Exclusion reason: Irrelevant;
#65	R Bourne	2021	A way of the dark Vision 2020: The Right to Sight–what's next in the global challenge to reduce vision impairment and blindness?	Exclusion reason: Review paper;
#74	A Bronsard; R Geneau; R Duke; ...	2018	Cataract in children in sub-Saharan Africa: an overview	Exclusion reason: Review paper;
#79	Bush, S.; Botwey, D. N.	2005	Rehabilitation services for visually impaired persons in West Africa, the challenges of integration	Exclusion reason: Review paper;
#87	B Christy	2012	A randomized trial of methods of low vision service delivery	Exclusion reason: Thesis;
#94	P Courtright	2012	Childhood cataract in sub-Saharan Africa	Exclusion reason: Irrelevant;
#122	Ejukonemu, B. O. M.	2001	Magnitude of refractive errors and low vision among Braille-reading children in Nigeria	Exclusion reason: No full text;
#138	T Eze	2019	Timing of access to low vision rehabilitation services	Exclusion reason: Review paper;
#148	AR Foley; JO Masingila	2015	The use of mobile devices as assistive technology in resource-limited environments: access for learners with visual impairments in Kenya	Exclusion reason: Irrelevant;
#156	J Gikandi; S Kimaru; J Mwangi; M Mugwe	2025	Assessment of usability and sustainability of digital braille assistive devices for learners with visual impairment in Kenya	Exclusion reason: Wrong patient population;
#170	Z Gray; J Keeffe; H Minto; M Ho; S Yasmin; ...	2019	Closing the gap on access to vision-related assistive technology	Exclusion reason: Review paper;
#191	S Huang; MT Sun; A Mallipatna; C Carrillo; ...	2021	A survey of visual impairment and blindness in children attending eight schools for the blind in Myanmar: An update	Exclusion reason: Wrong patient population;
#196	Ilechie, A. A.; Abokyi, S.; Owusu-Ansah, A.; Boadi-Kusi, S. B.; Denkyira, A. K.; Abraham, C. H.	2015	Self-refraction accuracy with adjustable spectacles among children in Ghana	Exclusion reason: Irrelevant;
#204	KA Kabeto	2015	Academic experiences of learners with low vision in Ligaba Integrated Primary School, Ethiopia	Exclusion reason: No full text;
#223	RC Khanna; MV Cicinelli; VK Gothwal; ...	2018	Innovative approaches in the delivery of eye care: Children	Exclusion reason: Wrong setting;
#229	NJ Kilangalanga; LN Nsiangani; AA Dilu; ...	2020	Epidemiology of childhood blindness and low vision in Kinshasa–democratic Republic of the Congo	Exclusion reason: Irrelevant;
#230	Kishiki, E.; Courtright, P.	2012	Low vision services for children in Tanzania	Exclusion reason: Review paper;
#231	E Kishiki; K Van Dijk; P Courtright	2016	Strategies to improve follow-up of children after surgery for cataract: findings from Child Eye Health Tertiary Facilities in sub-Saharan Africa and South Asia	Exclusion reason: Review paper;
#258	P Lynch; M Gladstone	2018	Exploring Ways to Support the Infrastructure for Early Childhood Development: A Study of Children with Visual Impairment in Malawi	Exclusion reason: No full text;
#260	P Lynch; P Lund; B Massah	2014	Identifying strategies to enhance the educational inclusion of visually impaired children with albinism in Malawi	Exclusion reason: Irrelevant;
#261	P Lynch; S McCall; G Douglas; ...	2014	Inclusive educational practices in Uganda: Evidencing practice of itinerant teachers who work with children with visual impairment in local mainstream schools	Exclusion reason: Irrelevant;
#265	J Macnaughton	2005	Low vision assessment	Exclusion reason: Review paper;
#272	Manus, M.; van der Linde, J.; Kuper, H.; Olinger, R.; Swanepoel, D.	2021	Community-Based Hearing and Vision Screening in Schools in Low-Income Communities Using Mobile Health Technologies	Exclusion reason: Irrelevant;
#313	JK Ngoy; T Stahnke; S Dinkulu; E Makwanga; ...	2020	Bilateral paediatric cataract surgery-outcomes of 298 children from Kinshasa, the Democratic Republic of the Congo	Exclusion reason: Irrelevant;
#319	Nti, A. N.; Owusu-Afriyie, B.; Osuagwu, U. L.; Kyei, S.; Ovenseri-Ogbomo, G.; Ogbuehi, K. C.; Ouzzani, M.; Agho, K. E.; Mashige, K. P.; Ekure, E.; Ekpenyong, B. N.; Ocansey, S.; Ndep, A. O.; Obinwanne, C. J.; Berntsen, D. A.; Wolffsohn, J. S.; Naidoo, K. S.	2023	Trends in myopia management attitudes and strategies in clinical practice: Survey of eye care practitioners in Africa	Exclusion reason: Irrelevant;
#325	OO Oduntan; KP Mashige; R Hansraj; ...	2015	Strategies for reducing visual impairment and blindness in rural and remote areas of Africa	Exclusion reason: Irrelevant;
#437	Waddell, K. M.	1998	Childhood blindness and low vision in Uganda	Exclusion reason: Irrelevant;
#453	Yamamah, G. A. N.; Talaat Abdel Alim, A. A.; Mostafa, Y. S. E. D.; Ahmed, R. A. A. S.; Mahmoud, A. M.	2015	Prevalence of Visual Impairment and Refractive Errors in Children of South Sinai, Egypt	Exclusion reason: Irrelevant;
#454	C Yeh; C Huang; Y Huang; CD Hartley; ...	2024	Childhood vision impairment and blindness in West Africa: public health measures and implications for systemic health	Exclusion reason: Irrelevant;
#458	Zerihun, N.; Mabey, D.	1997	Blindness and low vision in Jimma Zone, Ethopia: Results of a population-based survey	Exclusion reason: No full text;
#465	Abraham, C. H.; van Staden, D.; Rampersad, N.	2024	Barriers and enablers to low vision care and rehabilitation in sub-Saharan Africa within a global context	Exclusion reason: Review paper;
#473	Adzaho, C. S.; Appiah-Brempong, E.; Acheampong, P. R.; Ekutor, E.	2024	Availability of eye health interventions in basic schools in a Ghanaian municipality	Exclusion reason: Irrelevant;
#477	Ajibode, H.; Jagun, O.; Bodunde, O.; Fakolujo, V.	2012	Assessment of barriers to surgical ophthalmic care in South-Western Nigeria	Exclusion reason: Wrong outcomes;
#520	Dineen, B.; Gilbert, C. E.; Rabiu, M.; Kyari, F.; Mahdi, A. M.; Abubakar, T.; Ezelum, C. C.; Gabriel, E.; Elhassan, E.; Abiose, A.; Faal, H.; Jiya, J. Y.; Ozemela, C. P.; Lee, P. S.; Gudlavalleti, M. V.	2008	The Nigerian national blindness and visual impairment survey: Rationale, objectives and detailed methodology	Exclusion reason: Irrelevant;
#530	Entekume, G.; Patel, J.; Sivasubramaniam, S.; Gilbert, C. E.; Ezelum, C. C.; Murthy, G. V.; Rabiu, M. M.	2011	Prevalence, causes, and risk factors for functional low vision in Nigeria: results from the national survey of blindness and visual impairment	Exclusion reason: Wrong outcomes;
#532	Ezinne, N. E.; Ekemiri, K. K.; Chukwuma, I.; Ojukwu, C. S.; Mashige, K. P.; Ilechie, A. A.; Moyo, G.	2023	Utilization of eye care services in an underserved community in Enugu State, Nigeria	Exclusion reason: Wrong outcomes;
#539	Frempong, E. A.; Van Staden, D. W.	2024	Accessibility of and barriers to the use of eye health services in Kumasi Metropolis, Ghana	Exclusion reason: Wrong outcomes;
#566	Kegne Assaye, A.; Temeselew Tegegn, M.; Tilahun Belete, G.	2023	Eye Care Utilization among Older Subjects with Visual Impairment in Northwest Ethiopia	Exclusion reason: Wrong outcomes;
#569	Kisanga, S. E.; Kisanga, D. H.	2022	The role of assistive technology devices in fostering the participation and learning of students with visual impairment in higher education institutions in Tanzania	Exclusion reason: Irrelevant;
#593	Marella, M.; Yu, M.; Paudel, P.; Michael, A.; Ryan, K.; Yasmin, S.; Minto, H.	2017	The situation of low vision services in Papua New Guinea: an exploratory study	Exclusion reason: Wrong setting;
#599	Mbeboh, S. N.; Christie, S. A.; Carvalho, M.; Dickson, D.; Nana, T.; Embolo, F.; Dicker, R.; Juillard, C.; Chichom Mefire, A.	2020	Prevalence, care-seeking practices and impact of self-reported vision impairment in Southwest Cameroon: a community-based study	Exclusion reason: Wrong outcomes;
#602	Melese, M.; Alemayehu, W.; Friedlander, E.; Courtright, P.	2004	Indirect costs associated with accessing eye care services as a barrier to service use in Ethiopia	Exclusion reason: Irrelevant;
#623	Nartey, E. T.; van Staden, D. B.; Amedo, A. O.	2016	Prevalence of Ocular Anomalies among Schoolchildren in Ashaiman, Ghana	Exclusion reason: Irrelevant;
#631	Nwachukwu, N. Z.; Nwachukwu, D. C.; Ikenna Eze, B.	2024	Barriers to uptake of refractive error services in a rural community in Enugu, south-East, Nigeria	Exclusion reason: Wrong outcomes;
#638	Okonji, P. E.; Ogwezzy, D. C.	2019	Awareness and barriers to adoption of assistive technologies among visually impaired people in Nigeria	Exclusion reason: Irrelevant;
#652	Rono, H.; Bastawrous, A.; Macleod, D.; Bunywera, C.; Mamboleo, R.; Wanjala, E.; Burton, M.	2020	Smartphone-Guided Algorithms for Use by Community Volunteers to Screen and Refer People With Eye Problems in Trans Nzoia County, Kenya: Development and Validation Study	Exclusion reason: Irrelevant;
#653	Rono, H. K.; Bastawrous, A.; Macleod, D.; Wanjala, E.; Di Tanna, G. L.; Weiss, H. A.; Burton, M. J.	2018	Smartphone-based screening for visual impairment in Kenyan school children: a cluster randomised controlled trial	Exclusion reason: Irrelevant;
#654	Rono, MMed H. K.; Macleod, D.; Bastawrous, A.; Wanjala, E.; Gichangi, M.; Burton, M. J.	2019	Utilization of Secondary Eye Care Services in Western Kenya	Exclusion reason: Wrong outcomes;
#657	Sandi, F.; Mercer, G.; Geneau, R.; Bassett, K.; Bintabara, D.; Kalolo, A.	2024	Alternative community-led intervention to improve uptake of cataract surgery services in rural Tanzania-The Dodoma Community Cataract Acceptance Trial (DoCCAT): a protocol for intervention co-designing and implementation in a cluster-randomized controlled trial	Exclusion reason: Wrong outcomes;
#660	Sengo, D. B.; Dos Santos, Iidb; Faquihe, M. F.; Tomo, Hbjf; Muaprato, A. M.; Puchar, S.; Lôbo, Gmrj; López-Izquierdo, I.; Caballero, P.	2021	The Prevalence of Visual Impairment and Refractive Errors among a Youth Population in Mozambique: Evidence of the Need for Intervention	Exclusion reason: Irrelevant;
#668	Ssemata, A. S.; Smythe, T.; Sande, S.; Menya, A.; Hameed, S.; Waiswa, P.; Mbazzi, F. B.; Kuper, H.	2024	Suggested solutions to barriers in accessing healthcare by persons with disability in Uganda: a qualitative study	Exclusion reason: Wrong outcomes;
#674	Thompson, S.; Naidoo, K.; Gonzalez-Alvarez, C.; Harris, G.; Chinanayi, F.; Loughman, J.	2015	Barriers to use of refractive services in Mozambique	Exclusion reason: Wrong outcomes;
#694	Yashadhana, A.; Lee, L.; Serova, N.; Nthete, E.; Burnett, A. M.	2023	Access to school-based eye health programs in Central Region, Malawi: a qualitative case study	Exclusion reason: Irrelevant;
#989	RS Dhillon; MH Bonds; M Fraden; D Ndahiro; ...	2012	The impact of reducing financial barriers on utilisation of a primary health care facility in Rwanda	Exclusion reason: Irrelevant;
#1523	L Pynnönen; C Song; M Spiezio; ...	2023	USING EDUCATION TECHNOLOGIES TO SUPPORT CHILDREN WITH VISUAL AND/OR HEARING DIFFICULTIES IN THE EAST ASIA AND PACIFIC REGION	Exclusion reason: Wrong patient population;
#1716	N Yarrow; L Pynnonen; C Song; R Bhardwaj; ...	2023	Use of Assistive Education Technologies to Support Children with Visual and Hearing Difficulties in the East Asia and Pacific Region	Exclusion reason: Wrong patient population;
