# Supplementary material for: Low vision services in sub-Saharan Africa: a systematic review
Source: Front Health Serv. 2026 Jun 3;6:1839924. doi: 10.3389/frhs.2026.1839924 (PMC13272409; doi:10.3389/frhs.2026.1839924)
Supplement: Supplementary File S3 — Excluded studies. [file Supplementaryfile3.xlsx]

## Sheet: Sheet1
Study	Q1	Q2	Q3	Q4	Q5	Q6	Q7	Q8	Overall Risk of Bias
Nyankerh et al. (2019)	Yes	Yes	Yes	Yes	N/A	N/A	Yes	Yes	Low
Boadi-Kusi et al. (2014)	Yes	Yes	Yes	Yes	N/A	N/A	Yes	Yes	Low
Okoye et al. (2006)	Yes	Yes	Yes	Yes	Yes	N/A	Yes	Yes	Low
Kyeremeh et al. (2021)	Yes	Yes	Yes	Yes	N/A	N/A	Yes	Yes	Low
Akuffo et al. (2025)	Yes	Yes	Yes	Yes	Yes	Yes	Yes	Yes	Low
Xulu-Kasaba et al. (2020)	Yes	Yes	Yes	Yes	N/A	N/A	Yes	Yes	Low
Monye et al. (2020)	Yes	Yes	Yes	Yes	N/A	N/A	Yes	Yes	Low
Ilechie et al. (2020)	Yes	Yes	Yes	Yes	Yes	N/A	Yes	Yes	Low
Gyawali et al. (2018)	Yes	Yes	Yes	Yes	N/A	N/A	Yes	Yes	Low
Eze et al. (2018)	Yes	Yes	Yes	Yes	N/A	N/A	Yes	Yes	Low
Silver et al. (1995)	No	Yes	Yes	Yes	N/A	N/A	Yes	Yes	Moderate
